# Supplementary material for: Multilingual translation for zero-shot biomedical classification using BioTranslator
Source: Nat Commun. 2023 Feb 10;14:738. doi: 10.1038/s41467-023-36476-2 (PMC9911740; doi:10.1038/s41467-023-36476-2)
Supplement: Supplementary file 4 — Source Data [file 41467_2023_36476_MOESM4_ESM.xls]

## Sheet: GOA_Human
	fold: 1	fold: 2	fold: 3	Mean	Standard errors
BioTranslator AUROC (BP)	0.807455	0.806148	0.796616	0.803406	0.00278913
BioTranslator AUROC (MF)	0.88019	0.875646	0.867702	0.874513	0.00297965
BioTranslator AUROC (CC)	0.863152	0.838757	0.841078	0.847662	0.00634715
ProTranslator AUROC (BP)	0.760779	0.76814	0.771664	0.766861	0.00261819
ProTranslator AUROC (MF)	0.829854	0.835482	0.829935	0.831757	0.00152077
ProTranslator AUROC (CC)	0.818799	0.813794	0.805277	0.812624	0.00322283
clusDCA AUROC (BP)	0.742061	0.744378	0.727104	0.737848	0.00441989
clusDCA AUROC (MF)	0.78391	0.774277	0.761914	0.773367	0.00519765
clusDCA AUROC (CC)	0.767911	0.733238	0.733909	0.745019	0.00934686
TF-IDF AUROC (BP)	0.703677	0.708818	0.698717	0.703737	0.00238096
TF-IDF AUROC (MF)	0.777891	0.772279	0.771329	0.773833	0.0016718
TF-IDF AUROC (CC)	0.751784	0.742044	0.749009	0.747612	0.00236541
Word2Vec AUROC (BP)	0.743122	0.739516	0.731195	0.737945	0.0028836
Word2Vec AUROC (MF)	0.802121	0.807971	0.811778	0.80729	0.00229306
Word2Vec AUROC (CC)	0.812212	0.772375	0.803282	0.795956	0.00985458
Doc2Vec AUROC (BP)	0.606495	0.564561	0.624352	0.59847	0.0144687
Doc2Vec AUROC (MF)	0.558257	0.5454	0.582052	0.561903	0.00876634
Doc2Vec AUROC (CC)	0.600165	0.577465	0.620943	0.599524	0.0102512
ML-ZSL AUROC (BP)	0.764676	0.78444	0.779907	0.776341	0.0048805
ML-ZSL AUROC (MF)	0.826588	0.813677	0.814446	0.818237	0.00341412
ML-ZSL AUROC (CC)	0.77004	0.736643	0.765851	0.757511	0.0085764
MZSL-GCN AUROC (BP)	0.607339	0.568626	0.591686	0.589217	0.00918017
MZSL-GCN AUROC (MF)	0.562837	0.588193	0.573468	0.574833	0.00600234
MZSL-GCN AUROC (CC)	0.604901	0.531997	0.596709	0.577869	0.0188265

## Sheet: GOA_Yeast
	fold: 1	fold: 2	fold: 3	Mean	Standard errors
BioTranslator AUROC (BP)	0.874795	0.873902	0.867671	0.872123	0.00182951
BioTranslator AUROC (MF)	0.889181	0.875755	0.877247	0.880728	0.00346876
BioTranslator AUROC (CC)	0.866218	0.85477	0.874859	0.865282	0.00475031
ProTranslator AUROC (BP)	0.854588	0.852689	0.847804	0.851694	0.00164977
ProTranslator AUROC (MF)	0.85887	0.846036	0.836726	0.847211	0.00524144
ProTranslator AUROC (CC)	0.876197	0.873334	0.886087	0.878539	0.00315444
clusDCA AUROC (BP)	0.838827	0.845241	0.831901	0.838656	0.0031449
clusDCA AUROC (MF)	0.82708	0.829572	0.816822	0.824492	0.00318567
clusDCA AUROC (CC)	0.810536	0.798291	0.823299	0.810709	0.00589489
TF-IDF AUROC (BP)	0.816915	0.838019	0.82132	0.825418	0.00524793
TF-IDF AUROC (MF)	0.813634	0.834717	0.829656	0.826002	0.00518819
TF-IDF AUROC (CC)	0.832967	0.816825	0.84392	0.831238	0.00642519
Word2Vec AUROC (BP)	0.850047	0.843477	0.833929	0.842484	0.00382082
Word2Vec AUROC (MF)	0.850946	0.838017	0.840399	0.843121	0.00324365
Word2Vec AUROC (CC)	0.865281	0.83847	0.856881	0.853544	0.00646447
Doc2Vec AUROC (BP)	0.612889	0.676264	0.609104	0.632752	0.0177859
Doc2Vec AUROC (MF)	0.583042	0.598353	0.590764	0.59072	0.00360871
Doc2Vec AUROC (CC)	0.616943	0.668257	0.612353	0.632518	0.0146306
ML-ZSL AUROC (BP)	0.850631	0.855575	0.855956	0.854054	0.0014004
ML-ZSL AUROC (MF)	0.84373	0.864523	0.825925	0.844726	0.00910661
ML-ZSL AUROC (CC)	0.803441	0.78589	0.80168	0.797004	0.00455596
MZSL-GCN AUROC (BP)	0.642009	0.652672	0.657289	0.650657	0.00369421
MZSL-GCN AUROC (MF)	0.611356	0.57942	0.567643	0.58614	0.0106622
MZSL-GCN AUROC (CC)	0.700478	0.666403	0.726435	0.697772	0.0141929

## Sheet: GOA_Mouse
	fold: 1	fold: 2	fold: 3	Mean	Standard errors
BioTranslator AUROC (BP)	0.756282	0.748787	0.728452	0.744507	0.00678837
BioTranslator AUROC (MF)	0.837897	0.849854	0.843322	0.843691	0.00282218
BioTranslator AUROC (CC)	0.794247	0.787835	0.777342	0.786475	0.00402319
ProTranslator AUROC (BP)	0.736586	0.73776	0.723031	0.732459	0.00385892
ProTranslator AUROC (MF)	0.815101	0.831323	0.82264	0.823021	0.00382661
ProTranslator AUROC (CC)	0.752407	0.757119	0.751646	0.753724	0.00139774
clusDCA AUROC (BP)	0.687953	0.686301	0.666862	0.680372	0.00552919
clusDCA AUROC (MF)	0.743645	0.76052	0.74766	0.750608	0.00415571
clusDCA AUROC (CC)	0.703049	0.695006	0.709017	0.702357	0.00331427
TF-IDF AUROC (BP)	0.68149	0.678796	0.660736	0.673674	0.00532002
TF-IDF AUROC (MF)	0.77263	0.790931	0.776793	0.780118	0.00452201
TF-IDF AUROC (CC)	0.699491	0.682926	0.70877	0.697063	0.00617166
Word2Vec AUROC (BP)	0.704407	0.688085	0.674251	0.688914	0.00711587
Word2Vec AUROC (MF)	0.797945	0.801998	0.802121	0.800688	0.00112032
Word2Vec AUROC (CC)	0.742807	0.732312	0.772534	0.749218	0.00983486
Doc2Vec AUROC (BP)	0.505918	0.497722	0.505303	0.502981	0.00215182
Doc2Vec AUROC (MF)	0.496543	0.497993	0.507999	0.500845	0.00294046
Doc2Vec AUROC (CC)	0.51396	0.499712	0.504639	0.506104	0.003411
ML-ZSL AUROC (BP)	0.758341	0.773738	0.750126	0.760735	0.00565062
ML-ZSL AUROC (MF)	0.821874	0.830066	0.831613	0.827851	0.00246718
ML-ZSL AUROC (CC)	0.725001	0.726569	0.755717	0.735763	0.00815485
MZSL-GCN AUROC (BP)	0.590401	0.560469	0.591262	0.58071	0.00826618
MZSL-GCN AUROC (MF)	0.480962	0.510605	0.49837	0.496646	0.00702222
MZSL-GCN AUROC (CC)	0.509003	0.471406	0.545931	0.50878	0.017566

## Sheet: SwissProt
	fold: 1	fold: 2	fold: 3	Mean	Standard errors
BioTranslator AUROC (BP)	0.769518	0.76396	0.786061	0.77318	0.00541965
BioTranslator AUROC (MF)	0.808297	0.813575	0.821981	0.814618	0.00325355
BioTranslator AUROC (CC)	0.811162	0.81031	0.821158	0.81421	0.00284353
ProTranslator AUROC (BP)	0.75744	0.741972	0.75713	0.752181	0.00416832
ProTranslator AUROC (MF)	0.796773	0.800945	0.806162	0.801293	0.00221748
ProTranslator AUROC (CC)	0.820064	0.837836	0.826297	0.828066	0.00425069
clusDCA AUROC (BP)	0.711087	0.707333	0.731468	0.716629	0.00612205
clusDCA AUROC (MF)	0.732075	0.727048	0.732177	0.730433	0.00138221
clusDCA AUROC (CC)	0.723103	0.741726	0.755794	0.740208	0.00773016
TF-IDF AUROC (BP)	0.693552	0.683068	0.710668	0.695763	0.00656783
TF-IDF AUROC (MF)	0.744932	0.741276	0.762214	0.749474	0.00527193
TF-IDF AUROC (CC)	0.738775	0.749922	0.753326	0.747341	0.00358807
Word2Vec AUROC (BP)	0.69888	0.704091	0.713678	0.70555	0.00353847
Word2Vec AUROC (MF)	0.749067	0.75211	0.757597	0.752924	0.00203773
Word2Vec AUROC (CC)	0.753003	0.784579	0.76387	0.767151	0.00756212
Doc2Vec AUROC (BP)	0.503653	0.568511	0.569259	0.547141	0.0177548
Doc2Vec AUROC (MF)	0.50638	0.489028	0.481935	0.492448	0.00592837
Doc2Vec AUROC (CC)	0.506148	0.542366	0.532549	0.527021	0.00882989
ML-ZSL AUROC (BP)	0.74206	0.721971	0.743176	0.735736	0.00562555
ML-ZSL AUROC (MF)	0.757374	0.758362	0.767316	0.761018	0.00258196
ML-ZSL AUROC (CC)	0.725623	0.741196	0.751679	0.739499	0.00618025
MZSL-GCN AUROC (BP)	0.586947	0.563798	0.59427	0.581671	0.00749811
MZSL-GCN AUROC (MF)	0.534875	0.53219	0.528093	0.531719	0.0016102
MZSL-GCN AUROC (CC)	0.49252	0.484709	0.480057	0.485762	0.00296897

## Sheet: CAFA3
	fold: 1	fold: 2	fold: 3	Mean	Standard errors
BioTranslator AUROC (BP)	0.813286	0.802461	0.804625	0.806791	0.00270036
BioTranslator AUROC (MF)	0.871187	0.861648	0.866903	0.866579	0.00225231
BioTranslator AUROC (CC)	0.88304	0.857165	0.853055	0.86442	0.00766291
ProTranslator AUROC (BP)	0.768397	0.780538	0.787467	0.778801	0.00455059
ProTranslator AUROC (MF)	0.842251	0.843985	0.840339	0.842191	0.000859807
ProTranslator AUROC (CC)	0.853284	0.839079	0.843144	0.845169	0.00344875
clusDCA AUROC (BP)	0.746847	0.749324	0.760847	0.752339	0.00352202
clusDCA AUROC (MF)	0.80113	0.793222	0.790579	0.794977	0.00258804
clusDCA AUROC (CC)	0.763935	0.759397	0.766626	0.763319	0.00172222
TF-IDF AUROC (BP)	0.718604	0.708696	0.740914	0.722738	0.00777914
TF-IDF AUROC (MF)	0.798889	0.800184	0.803284	0.800786	0.00106459
TF-IDF AUROC (CC)	0.780012	0.773414	0.770649	0.774692	0.00226763
Word2Vec AUROC (BP)	0.747562	0.722435	0.758038	0.742678	0.00862541
Word2Vec AUROC (MF)	0.810038	0.801699	0.813518	0.808418	0.00286309
Word2Vec AUROC (CC)	0.810693	0.800528	0.808726	0.806649	0.00254158
Doc2Vec AUROC (BP)	0.571461	0.503223	0.590234	0.554973	0.021585
Doc2Vec AUROC (MF)	0.546713	0.498042	0.572097	0.538951	0.0177403
Doc2Vec AUROC (CC)	0.600626	0.511584	0.591188	0.567799	0.0230575
ML-ZSL AUROC (BP)	0.781495	0.791396	0.779223	0.784038	0.00305115
ML-ZSL AUROC (MF)	0.825866	0.816372	0.813517	0.818585	0.00304749
ML-ZSL AUROC (CC)	0.783971	0.771665	0.775293	0.776976	0.00298088
MZSL-GCN AUROC (BP)	0.569678	0.54843	0.572785	0.563631	0.00624893
MZSL-GCN AUROC (MF)	0.529301	0.564977	0.548756	0.547678	0.00842035
MZSL-GCN AUROC (CC)	0.574888	0.55717	0.555665	0.562574	0.00503956

## Sheet: Tabula Muris
	AUROC (average)	AUROC (standard errors)
BioTranslator 0.1 cell types unseen	0.987645	0.00166696
SVM (reject) 0.1 cell types unseen	0.946124	0.000492644
Logistic Regression (reject) 0.1 cell types unseen	0.945541	0.000408775
ACTINN 0.1 cell types unseen	0.916004	0.00522107
BioTranslator 0.3 cell types unseen	0.967058	0.0023218
SVM (reject) 0.3 cell types unseen	0.843456	0.00108565
Logistic Regression (reject) 0.3 cell types unseen	0.844374	0.00123471
ACTINN 0.3 cell types unseen	0.830213	0.00235571
BioTranslator 0.5 cell types unseen	0.938733	0.00444536
SVM (reject) 0.5 cell types unseen	0.74298	0.000808052
Logistic Regression (reject) 0.5 cell types unseen	0.742385	0.00104179
ACTINN 0.5 cell types unseen	0.729664	0.00333939
BioTranslator 0.7 cell types unseen	0.89372	0.00359773
SVM (reject) 0.7 cell types unseen	0.650326	0.000935877
Logistic Regression (reject) 0.7 cell types unseen	0.650385	0.000672878
ACTINN 0.7 cell types unseen	0.636816	0.00253735
BioTranslator 0.9 cell types unseen	0.786923	0.0251581
SVM (reject) 0.9 cell types unseen	0.551705	0.000601472
Logistic Regression (reject) 0.9 cell types unseen	0.550926	0.00100945
ACTINN 0.9 cell types unseen	0.544042	0.00300089

## Sheet: Tabula Microcebus
	AUROC (average)	AUROC (standard errors)
BioTranslator 0.1 cell types unseen	0.997428	0.000281862
SVM (reject) 0.1 cell types unseen	0.896203	0.00192558
Logistic Regression (reject) 0.1 cell types unseen	0.897162	0.00175939
ACTINN 0.1 cell types unseen	0.889047	0.00170205
BioTranslator 0.3 cell types unseen	0.98411	0.00427264
SVM (reject) 0.3 cell types unseen	0.805192	0.00213176
Logistic Regression (reject) 0.3 cell types unseen	0.806083	0.00198064
ACTINN 0.3 cell types unseen	0.794729	0.00226493
BioTranslator 0.5 cell types unseen	0.96779	0.00792955
SVM (reject) 0.5 cell types unseen	0.721982	0.00242961
Logistic Regression (reject) 0.5 cell types unseen	0.722278	0.00221995
ACTINN 0.5 cell types unseen	0.713205	0.00201565
BioTranslator 0.7 cell types unseen	0.935651	0.0078345
SVM (reject) 0.7 cell types unseen	0.632061	0.00299949
Logistic Regression (reject) 0.7 cell types unseen	0.630961	0.00268625
ACTINN 0.7 cell types unseen	0.626012	0.0024232
BioTranslator 0.9 cell types unseen	0.852623	0.0124723
SVM (reject) 0.9 cell types unseen	0.54413	0.000695968
Logistic Regression (reject) 0.9 cell types unseen	0.544351	0.00144766
ACTINN 0.9 cell types unseen	0.537956	0.00213666

## Sheet: Tabula Sapiens
	AUROC (average)	AUROC (standard errors)
BioTranslator 0.1 cell types unseen	0.989825	0.00100175
SVM (reject) 0.1 cell types unseen	0.93712	0.00286406
Logistic Regression (reject) 0.1 cell types unseen	0.935276	0.00239016
ACTINN 0.1 cell types unseen	0.910457	0.00241155
BioTranslator 0.3 cell types unseen	0.96368	0.00340083
SVM (reject) 0.3 cell types unseen	0.833269	0.00173886
Logistic Regression (reject) 0.3 cell types unseen	0.83241	0.00179685
ACTINN 0.3 cell types unseen	0.812063	0.00117597
BioTranslator 0.5 cell types unseen	0.922996	0.0026231
SVM (reject) 0.5 cell types unseen	0.738174	0.000985391
Logistic Regression (reject) 0.5 cell types unseen	0.734707	0.00116132
ACTINN 0.5 cell types unseen	0.715723	0.00172869
BioTranslator 0.7 cell types unseen	0.863921	0.0129325
SVM (reject) 0.7 cell types unseen	0.644835	0.00250077
Logistic Regression (reject) 0.7 cell types unseen	0.644188	0.00169335
ACTINN 0.7 cell types unseen	0.635173	0.00169366
BioTranslator 0.9 cell types unseen	0.78885	0.00839224
SVM (reject) 0.9 cell types unseen	0.548203	0.00138742
Logistic Regression (reject) 0.9 cell types unseen	0.549375	0.000845773
ACTINN 0.9 cell types unseen	0.54509	0.000487711

## Sheet: Cross Dataset
	Lemur4	Lemur4	Lemur4	Lemur4	Lemur4	Lemur4	Lemur4	Lemur4
Tabula Muris (Droplet)		0.926778	0.910186	0.855908	0.889635	0.89936	0.822511	0.885192
Tabula Muris (FACS)	0.935901		0.908427	0.885161	0.871743	0.889163	0.838217	0.8955
Tabula Microcebus	0.882433	0.897829		0.897479	0.975416	0.977914	0.939046	0.968537
Tabula Sapiens	0.869942	0.873724	0.930163		0.954084	0.915524	0.864582	0.885171
Lemur1	0.760382	0.685584	0.849232	0.715551		0.896774	0.882069	0.784959
Lemur2	0.864485	0.802482	0.973131	0.863747	0.984968		0.965425	0.96578
Lemur3	0.733051	0.684298	0.834978	0.734066	0.942424	0.877082		0.755424
Lemur4	0.858263	0.84497	0.978697	0.885359	0.986046	0.98319	0.959197

## Sheet: Cross Dataset (unseen)
	Lemur4	Lemur4	Lemur4	Lemur4	Lemur4	Lemur4	Lemur4	Lemur4
Tabula Muris (Droplet)		0.876056	0.888543	0.810078	0.855593	0.869863	0.783619	0.847963
Tabula Muris (FACS)	0.887448		0.890456	0.857924	0.815895	0.862316	0.794911	0.874432
Tabula Microcebus	0.832567	0.856872		0.866348	0.957552	0.942375	0.860672	0.927135
Tabula Sapiens	0.830577	0.827842	0.903684		0.932404	0.894698	0.806549	0.840569
Lemur1	0.749573	0.662901	0.828817	0.70887		0.863186	0.802146	0.718001
Lemur2	0.833108	0.767542	0.957497	0.862666	0.938318		0.914236	0.895225
Lemur3	0.717146	0.666137	0.817652	0.739292	0.906786	0.849253		0.709353
Lemur4	0.820833	0.811801	0.95931	0.87334	0.952095	0.926696	0.86742

[truncated: 5 more sheets: Only use ontology name, Gene2Drug (GDSC), Gene2Drug (STITCH), Gene2Phenotype, Pathway2Phenotype]
